# Supplementary material for: Unraveling the Dynamic Evolution of Volatile Aroma Compounds in Sea Buckthorn–Grape Composite Fruit Wine During Sequential Yeast–Lactic Acid Bacteria Fermentation
Source: Foods. 2026 Jun 26;15(13):2297. doi: 10.3390/foods15132297 (PMC13361229; doi:10.3390/foods15132297)
Supplement: Supplementary file 1 [file foods-15-02297-s001.zip]

Archive with 1 entries (1 files):
- foods-4382162-supplementary.pdf
